# Supplementary material for: Viral metagenomics reveals diverse viruses in the fecal samples of children with acute respiratory infection
Source: Front Microbiol. 2025 Apr 7;16:1564755. doi: 10.3389/fmicb.2025.1564755 (PMC12009832; doi:10.3389/fmicb.2025.1564755)
Supplement: Supplementary file 1 [file Table_1.xlsx]

## Sheet: Sheet1
Supplementary Table S1. Detailed information of 22 libraries constructed in this study
library	Group	Sampling date	Sample type	Sample numbers	row reads	viral reads	GSA accession no.
Humanfe170	Acute Respiratory Infection	2023	feces	1	178567	151635	CRA021512
Humanfe171	Acute Respiratory Infection	2023	feces	1	10979404	10142284	CRA021512
Humanfe172	Acute Respiratory Infection	2023	feces	1	6326	5063	CRA021512
Humanfe173	Acute Respiratory Infection	2023	feces	1	4223655	3690476	CRA021512
Humanfe174	Acute Respiratory Infection	2023	feces	1	760668	580030	CRA021512
Humanfe175	Acute Respiratory Infection	2023	feces	1	446195	157413	CRA021512
Humanfe176	Acute Respiratory Infection	2023	feces	1	106728	53856	CRA021512
Humanfe177	Acute Respiratory Infection	2023	feces	1	163758	86496	CRA021512
Humanfe178	Acute Respiratory Infection	2023	feces	1	559806	373012	CRA021512
Humanfe179	Acute Respiratory Infection	2023	feces	1	3690530	2986832	CRA021512
Humanfe180	Acute Respiratory Infection	2023	feces	11	3404770	2379102	CRA021512
Humanfe181	Acute Respiratory Infection	2023	feces	10	2474963	1988173	CRA021512
Humanfe182	Acute Respiratory Infection	2023	feces	9	268958	220359	CRA021512
Humanfe183	Acute Respiratory Infection	2023	feces	9	3025676	1632355	CRA021512
Humanfe184	Acute Respiratory Infection	2023	feces	9	7600173	5259151	CRA021512
Humanfe185	Acute Respiratory Infection	2023	feces	9	3554432	2236782	CRA021512
Humanfe186	Acute Respiratory Infection	2023	feces	9	1683915	565366	CRA021512
Humanfe187	Acute Respiratory Infection	2023	feces	10	1599968	1338047	CRA021512
Humanfe188	Acute Respiratory Infection	2023	feces	10	923004	323330	CRA021512
Humanfe189	Acute Respiratory Infection	2023	feces	7	4076109	2495819	CRA021512
Humanfe190	Acute Respiratory Infection	2023	feces	7	9124655	8523892	CRA021512
Humanfe191	Acute Respiratory Infection	2023	feces	11	8265832	802102	CRA021512
