# Supplementary material for: Viral metagenomics reveals diverse viruses in the fecal samples of children with acute respiratory infection
Source: Front Microbiol. 2025 Apr 7;16:1564755. doi: 10.3389/fmicb.2025.1564755 (PMC12009832; doi:10.3389/fmicb.2025.1564755)
Supplement: Supplementary file 2 [file Table_2.xlsx]

## Sheet: Sheet1
Supplementary Table S2 The sequence numbers of viruses in different libraries of this study
Virus strain ID	GenBase accession no.	ID of affiliated Library	Genome/Contig size (nt)	Accession no.of best matched virus	Organism	E value	Identity(%)
hf171-adeno-1	C_AA104072.1	Humanfe171	36132	LC791117	Human mastadenovirus C	0	0.9954
hf172-adeno-1	C_AA104083.1	Humanfe172	36069	LC791184	Human mastadenovirus C	0	0.9979
hf179-boca-1	C_AA104089.1	Humanfe179	857	PP625035	Human bocavirus 1	0	1
hf184-boca-1	C_AA104090.1	Humanfe184	5346	PP625035	Human bocavirus 1	0	1
hf186-boca-1	C_AA104091.1	Humanfe186	5361	LC720419	Human bocavirus 1	0	1
hf179-astro-1	C_AA104092.1	Humanfe179	6571	OQ968307	Human astrovirus 1	0	0.9963
hf180-astro-1	C_AA104093.1	Humanfe180	6800	OQ968307	Human astrovirus 1	0	0.9965
hf181-astro-1	C_AA104094.1	Humanfe181	6605	OQ968307	Human astrovirus 1	0	0.9963
hf182-astro-1	C_AA104095.1	Humanfe182	6535	OQ968307	Human astrovirus 1	0	0.9963
hf183-astro-1	C_AA104073.1	Humanfe183	6637	OQ968307	Human astrovirus 1	0	0.9961
hf184-astro-1	C_AA104074.1	Humanfe184	6100	OQ968307	Human astrovirus 1	0	0.9965
hf185-astro-1	C_AA104075.1	Humanfe185	6501	OQ968307	Human astrovirus 1	0	0.9963
hf187-astro-1	C_AA104076.1	Humanfe187	6413	OQ968307	Human astrovirus 1	0	0.9963
hf188-astro-1	C_AA104077.1	Humanfe188	6827	OQ968307	Human astrovirus 1	0	0.9964
hf189-astro-1	C_AA104078.1	Humanfe189	6709	OQ968307	Human astrovirus 1	0	0.9961
hf190-astro-1	C_AA104079.1	Humanfe190	6615	OQ968307	Human astrovirus 1	0	0.996
hf191-astro-1	C_AA104080.1	Humanfe191	6646	OQ968307	Human astrovirus 1	0	0.9963
hf179-calici-1	C_AA104081.1	Humanfe179	3448	LC646334	Norovirus GI.7	0	0.9923
hf182-calici-1	C_AA104082.1	Humanfe182	1838	LC646334	Norovirus GI.7	0	0.9929
hf184-calici-1	C_AA104084.1	Humanfe184	7661	PP564824	Norovirus GI.3	0	0.9895
hf187-calici-1	C_AA104085.1	Humanfe187	1810	LC646334	Norovirus GI.7	0	0.9923
hf188-calici-1	C_AA104086.1	Humanfe188	7343	LC646334	Norovirus GI.7	0	0.9933
hf189-calici-1	C_AA104087.1	Humanfe189	7717	LC646334	Norovirus GI.7	0	0.9933
hf176-rhino-1	C_AA104088.1	Humanfe175	3481	LC801279	rhinovirus A53	0	0.9862
